# Supplementary material for: A Novel Nomogram for Predicting the Risk of Short-Term Recurrence After Surgery in Glioma Patients
Source: Front Oncol. 2021 Oct 26;11:740413. doi: 10.3389/fonc.2021.740413 (PMC8578709; doi:10.3389/fonc.2021.740413)
Supplement: Supplementary file 1 [file DataSheet_1.xls]

## Sheet: glioma
No	Age	Gender	location	Diagnosis	Recurrent time(mons)	group	IDH1	KPS	EOR	Co-CT	Ad-CT
1	63	2	1	GBM	1	0	2	90	3	1	1
2	65	2	1	DA	1	0	2	70	4	1	0
3	53	1	0	GBM	1.3	0	3	70	2	0	0
4	65	1	0	GBM	2	0	2	60	3	1	0
5	12	2	1	GBM	2	0	2	80	3	1	0
6	50	2	1	GBM	3	0	2	70	4	1	1
7	49	2	0	GBM	3	0	1	90	2	1	1
8	66	1	1	AA	3	0	2	80	3	0	0
9	45	2	1	GBM	3	0	2	90	3	1	1
10	69	1	0	GBM	3	0	2	90	3	1	1
11	72	1	0	GBM	3	0	3	90	3	0	0
12	64	1	0	AO	3	0	3	90	3	0	0
13	64	2	0	GBM	3	0	3	90	3	0	0
14	57	1	0	GBM	3	0	3	90	3	0	1
15	60	1	0	GBM	3	0	3	90	3	0	1
16	64	1	1	GBM	3.5	0	3	90	1	0	0
17	71	1	0	GBM	4	0	2	80	3	1	1
18	35	2	1	GBM	4	0	2	70	3	1	0
19	74	1	0	GBM	4	0	2	70	3	1	1
20	71	1	0	O	4	0	1	60	3	1	1
21	69	2	1	GBM	4	0	2	80	3	1	1
22	26	2	1	GBM	4	0	3	60	3	1	0
23	55	2	0	GBM	4	0	3	60	3	0	0
24	42	2	1	DA	5	0	1	90	3	1	1
25	57	2	1	AO	5	0	1	80	2	1	1
26	46	1	0	GBM	5	0	2	90	3	1	1
27	66	1	1	GBM	5	0	3	90	3	0	1
28	62	2	1	GBM	5	0	2	80	3	1	1
29	42	1	1	GBM	5	0	2	60	3	1	1
30	62	1	0	GBM	5	0	2	90	3	1	1
31	52	2	0	DA	5	0	3	100	3	0	1
32	62	1	1	GBM	5	0	2	90	3	0	0
33	41	2	0	GBM	5	0	2	60	3	0	1
34	53	1	1	GBM	5	0	2	90	3	0	1
35	33	1	1	GBM	5	0	2	90	3	1	1
36	20	2	1	GBM	5	0	3	90	3	1	1
37	58	1	0	GBM	5	0	3	90	2	0	1
38	71	1	0	AA	5	0	3	80	3	0	1
39	71	1	1	GBM	5	0	3	90	2	0	1
40	51	2	1	GBM	5	0	3	90	4	1	1
41	58	2	1	GBM	5	0	3	90	3	1	1
42	56	2	1	GBM	6	0	2	80	3	1	1
43	63	1	0	GBM	6	0	2	90	2	0	1
44	65	2	0	GBM	6	0	3	90	3	0	0
45	65	1	1	GBM	6	0	2	60	3	1	1
46	48	2	1	GBM	6	0	2	80	3	1	1
47	61	1	1	AA	6	0	2	90	3	1	1
48	74	2	1	GBM	6	0	2	80	2	0	0
49	59	1	0	GBM	6	0	3	60	3	0	0
50	56	1	0	GBM	6	0	3	90	3	1	1
51	54	2	1	GBM	6	0	3	80	3	0	0
52	56	1	1	GBM	6	0	3	90	3	1	1
53	55	2	1	GBM	6	0	3	80	3	1	1
54	32	2	1	DA	36	1	1	100	2	0	1
55	39	1	0	DA	36	1	1	90	1	0	1
56	49	1	0	DA	36	1	3	100	1	1	1
57	46	2	1	GBM	36	1	3	90	3	1	1
58	50	2	1	GBM	36	1	3	90	3	0	0
59	31	1	0	DA	37	1	1	90	3	0	0
60	35	1	0	DA	37	1	3	90	2	0	0
61	45	1	0	DA	37	1	3	90	1	0	0
62	48	1	0	DA	38	1	3	90	2	0	1
63	12	1	0	AO	38	1	3	90	1	1	1
64	49	1	0	GBM	39	1	3	70	1	0	1
65	41	1	1	DA	40	1	3	100	2	0	0
66	58	2	1	DA	41	1	2	80	1	1	0
67	25	1	1	O	42	1	3	90	2	0	0
68	48	1	0	GBM	42	1	2	90	1	1	0
69	60	2	0	AO	42	1	3	90	2	1	1
70	38	1	0	DA	42	1	3	90	1	0	0
71	30	2	0	GBM	43	1	1	90	1	1	0
72	48	1	0	AO	43	1	1	90	1	1	1
73	44	1	0	AO	43	1	3	90	1	0	0
74	56	2	1	AA	43	1	3	80	1	1	0
75	51	1	1	O	43	1	3	100	1	0	0
76	43	1	0	AA	44	1	1	90	3	1	1
77	29	2	0	AA	44	1	1	90	1	1	0
78	26	1	0	DA	44	1	3	90	2	0	0
79	55	2	1	DA	44	1	3	90	2	0	0
80	47	1	1	DA	45	1	3	90	2	1	1
81	57	1	1	AO	45	1	3	90	3	1	1
82	57	1	0	AA	45	1	3	90	2	0	0
83	33	2	1	AA-GBM	45	1	3	90	3	1	1
84	55	1	0	DA	45	1	3	90	2	1	1
85	63	2	1	GBM	45	1	3	90	3	1	1
86	66	2	0	OA	46	1	1	90	1	1	0
87	46	1	0	DA	46	1	3	90	2	1	0
88	42	2	0	AA	46	1	3	90	3	1	1
89	45	1	0	O	47	1	3	90	2	0	0
90	57	2	0	O	48	1	3	90	1	1	1
91	45	1	1	AO	48	1	3	90	2	1	1
92	59	1	0	DA	48	1	3	90	2	0	0
93	57	2	0	O	48	1	3	80	1	1	1
94	49	1	1	DA	49	1	2	90	1	0	0
95	50	1	0	AOA	49	1	1	90	1	1	1
96	48	1	0	GBM	50	1	1	90	3	1	1
97	57	1	1	AA	50	1	3	80	2	1	1
98	48	1	1	GBM	51	1	3	90	3	1	1
99	33	1	0	O	51	1	3	90	2	0	0
100	32	2	0	GBM	51	1	3	90	2	1	1
101	37	2	0	DA	52	1	3	90	1	0	1
102	45	1	1	DA	52	1	3	90	2	0	0
103	62	2	1	AO	53	1	3	90	3	1	1
104	29	1	0	O	53	1	3	90	2	0	0
105	27	2	1	DA	54	1	3	90	3	1	1
106	38	1	0	AO	54	1	1	90	1	1	1
107	42	2	1	GBM	54	1	3	90	3	0	0
108	64	1	0	AA	55	1	3	80	2	1	1
109	37	2	1	AO	55	1	3	100	2	1	1
110	40	2	0	DA	55	1	3	90	1	1	1
111	54	1	1	AO	56	1	1	90	2	1	1
112	7	1	1	DA	56	1	3	90	1	1	1
113	36	2	0	AA	57	1	3	90	2	1	1
114	27	2	0	DA	57	1	3	90	3	0	0
115	37	1	0	AO	57	1	3	90	3	0	1
116	33	2	0	DA	57	1	3	90	2	0	0
117	58	1	0	O	57	1	3	90	2	0	0
118	12	1	1	DA	60	1	2	90	1	0	0
119	50	1	1	AA	61	1	3	70	2	0	1
120	36	1	1	DA	64	1	3	80	3	1	0
121	45	2	0	OA	64	1	3	90	2	0	0
122	11	2	1	DA	64	1	3	90	2	0	0
123	58	2	0	AO	65	1	3	90	3	0	1
124	42	1	0	DA	66	1	3	90	3	0	0
125	50	2	0	O	67	1	3	90	3	0	0
126	59	2	0	AA	68	1	3	80	2	0	1
127	57	1	1	DA	68	1	3	90	2	0	0
128	52	2	1	DA	69	1	3	80	2	0	0
129	65	1	0	GBM	70	1	1	90	1	0	0
130	50	1	0	AA	70	1	3	90	3	0	1
131	34	1	0	O	70	1	3	90	3	1	1
132	42	1	0	O	72	1	3	90	3	0	1
133	58	2	0	DA	72	1	3	90	2	0	0
134	44	2	1	DA	72	1	3	90	2	0	0
135	34	2	1	AA	74	1	3	90	2	1	1
136	42	1	1	O	74	1	3	90	2	0	1
137	56	2	0	GBM	75	1	3	90	3	0	1
138	43	1	1	O	76	1	3	90	3	0	0
139	41	1	1	DA	76	1	3	90	3	0	0
140	55	1	1	AA	76	1	3	90	2	1	1
141	16	1	1	DA	77	1	3	100	3	1	0
142	40	1	0	DA	78	1	3	90	2	0	0
143	36	1	0	OA	79	1	3	90	2	0	0
144	43	2	0	DA	80	1	1	60	1	0	0
145	7	2	1	DA	82	1	3	100	1	0	0
146	27	1	0	DA	85	1	3	90	2	0	0
147	23	1	1	OA	86	1	2	90	1	0	0
148	48	2	0	AO	86	1	3	90	3	1	1
149	43	1	0	DA	89	1	3	100	3	1	1
150	34	1	1	O	91	1	3	90	2	1	1
151	44	1	0	AO	92	1	3	90	1	1	1
152	36	2	0	O	94	1	3	90	2	0	0
153	60	2	0	DA	95	1	3	90	3	0	1
154	68	1	0	DA	96	1	3	90	1	0	0
155	62	1	1	AO	97	1	3	80	3	0	0
156	9	1	0	DA	97	1	3	90	2	0	0
157	54	1	1	DA	97	1	3	90	1	0	0
158	25	2	0	AA	102	1	3	90	2	1	1
159	37	2	0	O	103	1	3	90	2	0	1
160	21	1	0	DA	104	1	3	90	3	0	1
161	51	1	0	O	104	1	3	90	1	0	0
162	59	1	0	O	106	1	3	70	3	1	1
163	26	2	0	O	107	1	3	90	2	0	0
164	14	1	1	O	107	1	3	100	2	0	1
165	23	2	0	O	113	1	3	100	3	0	0
166	44	1	0	O	113	1	3	90	1	0	1
167	56	1	1	O	119	1	3	90	1	0	0
168	22	1	0	DA	121	1	3	100	1	0	0
169	36	2	0	DA	124	1	3	90	2	0	1
170	35	1	0	DA	127	1	3	90	2	1	1
171	69	2	1	DA	128	1	3	90	2	0	0
172	35	1	0	O	132	1	3	90	2	0	0
173	41	2	0	O	132	1	3	80	1	0	0
174	40	1	1	GBM	142	1	3	100	2	1	1
175	50	2	1	DA	159	1	3	90	1	0	0
Note: Gender: male,1; female 2; Location: frontal lobe 1; other location, 2; Diagnosis:diffuse astrocytomas (DA); oligodendrogliomas (O); anaplastic astrocytomas (AA); anaplastic oligodendrogliomas (AO); glioblastomas (GBM); Group: short-term recurrence group, 0; long-term recurrence group, 1 EOR: GTR, gross total resection; STR, subtotal resection; PR, partial resection; IDH status: mutationm, 1…
